# Supplementary material for: Polygenic routes lead to parallel altitudinal adaptation in Heliosperma pusillum (Caryophyllaceae)
Source: Mol Ecol. 2022 Feb 23;32(8):1832–47. doi: 10.1111/mec.16393 (PMC10946620; doi:10.1111/mec.16393)
Supplement: Supplementary file 2 — Table S1‐S8 [file MEC-32-1832-s001.xlsx]

## Sheet: Table S1
Table S1. Details regarding the accessions included in the present study. Stars in the column Sample ID refer to samples used in the differential analyses.
Sample ID	Ecotype	Ecotype Pair	Locality (original population)	Longitude	Latitude	Altitude (m)	Acronyms Trucchi et al (2017)
A1A*	Alpine	1	Italy: Trentino-Alto Adige: Dolomiti di Gardena/Grödner Dolomiten	11.768 E	46.601 N	2290	PVA
A1B	Alpine	1	Italy: Trentino-Alto Adige: Dolomiti di Gardena/Grödner Dolomiten	11.768 E	46.601 N	2290	PVA
A1C*	Alpine	1	Italy: Trentino-Alto Adige: Dolomiti di Gardena/Grödner Dolomiten	11.768 E	46.601 N	2290	PVA
A1D*	Alpine	1	Italy: Trentino-Alto Adige: Dolomiti di Gardena/Grödner Dolomiten	11.768 E	46.601 N	2290	PVA
A1DA	Alpine	1	Italy: Trentino-Alto Adige: Dolomiti di Gardena/Grödner Dolomiten	11.768 E	46.601 N	2290	PVA
A1DB	Alpine	1	Italy: Trentino-Alto Adige: Dolomiti di Gardena/Grödner Dolomiten	11.768 E	46.601 N	2290	PVA
A1DD	Alpine	1	Italy: Trentino-Alto Adige: Dolomiti di Gardena/Grödner Dolomiten	11.768 E	46.601 N	2290	PVA
A1DE	Alpine	1	Italy: Trentino-Alto Adige: Dolomiti di Gardena/Grödner Dolomiten	11.768 E	46.601 N	2290	PVA
A1DF	Alpine	1	Italy: Trentino-Alto Adige: Dolomiti di Gardena/Grödner Dolomiten	11.768 E	46.601 N	2290	PVA
A1UA	Alpine	1	Italy: Trentino-Alto Adige: Dolomiti di Gardena/Grödner Dolomiten	11.768 E	46.601 N	2290	PVA
A1UB	Alpine	1	Italy: Trentino-Alto Adige: Dolomiti di Gardena/Grödner Dolomiten	11.768 E	46.601 N	2290	PVA
A1UC	Alpine	1	Italy: Trentino-Alto Adige: Dolomiti di Gardena/Grödner Dolomiten	11.768 E	46.601 N	2290	PVA
A1UD	Alpine	1	Italy: Trentino-Alto Adige: Dolomiti di Gardena/Grödner Dolomiten	11.768 E	46.601 N	2290	PVA
A1UE	Alpine	1	Italy: Trentino-Alto Adige: Dolomiti di Gardena/Grödner Dolomiten	11.768 E	46.601 N	2290	PVA
M1A*	Montane	1	Italy: Trentino-Alto Adige: Dolomiti di Gardena/Grödner Dolomiten	11.77 E	46.564 N	1690	VVA
M1B*	Montane	1	Italy: Trentino-Alto Adige: Dolomiti di Gardena/Grödner Dolomiten	11.77 E	46.564 N	1690	VVA
M1C	Montane	1	Italy: Trentino-Alto Adige: Dolomiti di Gardena/Grödner Dolomiten	11.77 E	46.564 N	1690	VVA
M1D*	Montane	1	Italy: Trentino-Alto Adige: Dolomiti di Gardena/Grödner Dolomiten	11.77 E	46.564 N	1690	VVA
M1DA	Montane	1	Italy: Trentino-Alto Adige: Dolomiti di Gardena/Grödner Dolomiten	11.77 E	46.564 N	1690	VVA
M1DC	Montane	1	Italy: Trentino-Alto Adige: Dolomiti di Gardena/Grödner Dolomiten	11.77 E	46.564 N	1690	VVA
M1DD	Montane	1	Italy: Trentino-Alto Adige: Dolomiti di Gardena/Grödner Dolomiten	11.77 E	46.564 N	1690	VVA
M1DF	Montane	1	Italy: Trentino-Alto Adige: Dolomiti di Gardena/Grödner Dolomiten	11.77 E	46.564 N	1690	VVA
M1DJ	Montane	1	Italy: Trentino-Alto Adige: Dolomiti di Gardena/Grödner Dolomiten	11.77 E	46.564 N	1690	VVA
M1UA	Montane	1	Italy: Trentino-Alto Adige: Dolomiti di Gardena/Grödner Dolomiten	11.77 E	46.564 N	1690	VVA
M1UB	Montane	1	Italy: Trentino-Alto Adige: Dolomiti di Gardena/Grödner Dolomiten	11.77 E	46.564 N	1690	VVA
M1UC	Montane	1	Italy: Trentino-Alto Adige: Dolomiti di Gardena/Grödner Dolomiten	11.77 E	46.564 N	1690	VVA
M1UD	Montane	1	Italy: Trentino-Alto Adige: Dolomiti di Gardena/Grödner Dolomiten	11.77 E	46.564 N	1690	VVA
M1UE	Montane	1	Italy: Trentino-Alto Adige: Dolomiti di Gardena/Grödner Dolomiten	11.77 E	46.564 N	1690	VVA
A3A*	Alpine	3	Austria: Kärnten: Lienzer Dolomiten	12.877 E	46.762 N	2055	PHO
A3B*	Alpine	3	Austria: Kärnten: Lienzer Dolomiten	12.877 E	46.762 N	2055	PHO
A3C*	Alpine	3	Austria: Kärnten: Lienzer Dolomiten	12.877 E	46.762 N	2055	PHO
A3DC	Alpine	3	Austria: Kärnten: Lienzer Dolomiten	12.877 E	46.762 N	2055	PHO
A3DD	Alpine	3	Austria: Kärnten: Lienzer Dolomiten	12.877 E	46.762 N	2055	PHO
A3DE	Alpine	3	Austria: Kärnten: Lienzer Dolomiten	12.877 E	46.762 N	2055	PHO
A3DF	Alpine	3	Austria: Kärnten: Lienzer Dolomiten	12.877 E	46.762 N	2055	PHO
A3DA	Alpine	3	Austria: Kärnten: Lienzer Dolomiten	12.877 E	46.762 N	2055	PHO
A3UA	Alpine	3	Austria: Kärnten: Lienzer Dolomiten	12.877 E	46.762 N	2055	PHO
A3UC	Alpine	3	Austria: Kärnten: Lienzer Dolomiten	12.877 E	46.762 N	2055	PHO
A3UD	Alpine	3	Austria: Kärnten: Lienzer Dolomiten	12.877 E	46.762 N	2055	PHO
A3UE	Alpine	3	Austria: Kärnten: Lienzer Dolomiten	12.877 E	46.762 N	2055	PHO
A3UF	Alpine	3	Austria: Kärnten: Lienzer Dolomiten	12.877 E	46.762 N	2055	PHO
M3A*	Montane	3	Austria: Kärnten: Lienzer Dolomiten	12.901 E	46.774 N	790	VHO
M3B*	Montane	3	Austria: Kärnten: Lienzer Dolomiten	12.901 E	46.774 N	790	VHO
M3C*	Montane	3	Austria: Kärnten: Lienzer Dolomiten	12.901 E	46.774 N	790	VHO
M3DA	Montane	3	Austria: Kärnten: Lienzer Dolomiten	12.901 E	46.774 N	790	VHO
M3DB	Montane	3	Austria: Kärnten: Lienzer Dolomiten	12.901 E	46.774 N	790	VHO
M3DC	Montane	3	Austria: Kärnten: Lienzer Dolomiten	12.901 E	46.774 N	790	VHO
M3DE	Montane	3	Austria: Kärnten: Lienzer Dolomiten	12.901 E	46.774 N	790	VHO
M3DF	Montane	3	Austria: Kärnten: Lienzer Dolomiten	12.901 E	46.774 N	790	VHO
M3UA	Montane	3	Austria: Kärnten: Lienzer Dolomiten	12.901 E	46.774 N	790	VHO
M3UB	Montane	3	Austria: Kärnten: Lienzer Dolomiten	12.901 E	46.774 N	790	VHO
A4A*	Alpine	4	Italy: Friuli-Venezia Giulia: Val Cimoliana	12.48 E	46.391 N	1700	PCI
A4B*	Alpine	4	Italy: Friuli-Venezia Giulia: Val Cimoliana	12.48 E	46.391 N	1700	PCI
A4C*	Alpine	4	Italy: Friuli-Venezia Giulia: Val Cimoliana	12.48 E	46.391 N	1700	PCI
M4A*	Montane	4	Italy: Friuli-Venezia Giulia: Val Cimoliana	12.489 E	46.38 N	1180	VCI
M4B*	Montane	4	Italy: Friuli-Venezia Giulia: Val Cimoliana	12.489 E	46.38 N	1180	VCI
M4C*	Montane	4	Italy: Friuli-Venezia Giulia: Val Cimoliana	12.489 E	46.38 N	1180	VCI
A5B*	Alpine	5	Italy: Friuli-Venezia Giulia: Alpi Giulie	13.459 E	46.376 N	1820	PNE
A5C*	Alpine	5	Italy: Friuli-Venezia Giulia: Alpi Giulie	13.459 E	46.376 N	1820	PNE
A5D*	Alpine	5	Italy: Friuli-Venezia Giulia: Alpi Giulie	13.459 E	46.376 N	1820	PNE
A5E	Alpine	5	Italy: Friuli-Venezia Giulia: Alpi Giulie	13.459 E	46.376 N	1820	PNE
M5A*	Montane	5	Italy: Friuli-Venezia Giulia: Alpi Giulie	13.459 E	46.388 N	1170	VNE
M5C*	Montane	5	Italy: Friuli-Venezia Giulia: Alpi Giulie	13.459 E	46.388 N	1170	VNE
M5D	Montane	5	Italy: Friuli-Venezia Giulia: Alpi Giulie	13.459 E	46.388 N	1170	VNE
M5E*	Montane	5	Italy: Friuli-Venezia Giulia: Alpi Giulie	13.459 E	46.388 N	1170	VNE

## Sheet: Table S2
Table S2. Measures of within-population genetic diversity (Watterson’s theta, θw, and pairwise nucleotide diversity, π) and global Tajima’s D, as well as
global population genetic differentiation Fst (unweighted and weighted values output by ANGSD are reported on the left and right side of the backslash
respectively) of eight populations of Heliosperma pusillum investigated here. A, alpine ecotype; M, montane ecotype.
Population	Mean(θw) (+/- SD)	Mean(π) (+/- SD)	Mean Tajima's D (+/- SD)	Fst
				A3	A4	A5	M1	M3	M4
A1	0,0033 +/- 0,0016	0,0032 +/- 0,0016	-2,38e-06 +/- 5,56e-06	0,17 / 0,32	0,19 / 0,39	0,26 / 0,47	0,14 / 0,28	-	-
M1	0,0027 +/- 0,0014	0,0026 +/- 0,0015	-5,14e-06 +/- 6,59e-06	-	-	-	-	-	-
A3	0,0027 +/- 0,0013	0,0026 +/- 0,0013	-3,31e-06 +/- 4,77e-06	-	0,16 / 0,35	0,24 / 0,47	-	-	-
M3	0,0021 +/- 0,0012	0,0021 +/- 0,0013	-2,04e-07 +/- 6,38e-06	0,13 / 0,26	-	-	0,20 / 0,43	-	-
A4	0,0015+/- 0,0012	0,0016 +/- 0,0012	5,13e-06 +/- 2,58e-05	-	-	0,28 / 0,56	-	-	-
M4	0,0016 +/- 0,0011	0,0016 +/- 0,0012	2,79e-06 +/- 4,78e-06	-	0,23 / 0,48	-	0,18 / 0,39	0,19 / 0,42	-
A5	0,0017 +/- 0,0011	0,0017 +/- 0,0012	1,94e-06 +/- 4,73e-06	-	-	-	-	-	-
M5	0,0020 +/- 0,0013	0,0021 +/- 0,0014	6.09e-06 +/- 4.15e-06	-	-	0,11 / 0,17	0,31 / 0,51	0,29 / 0,50	0,27 / 0,52

## Sheet: Table S3
Table S3. Demographic inference for each model tested using Fastsimcoal2 in four population pairs of Heliosperma pusillum. (a) Delta Akaike Information Criterion (∆AIC)
across 60 maximum-likelihood runs for each scenario are given in the respective positions. Best scenarios are highlighted in bold. (b) Effective population size and time
of divergence estimates of the best models. Each parameter is reported as the 95% confidence interval of the 30 best model estimates pulled from the top-10 estimates
of the three best models in which these parameters were estimated. (c) Number of parameters, Maximum estimated likelihood (MaxEstL), maximum observed likelihood
(MaxObsL), Delta likelihood (∆L) and Delta Akaike Information Criterion (∆AIC) of the best run of 60 maximum-likelihood runs for each scenario are given in the respective
columns. (d) Effective population sizes, times of divergence (T1, T2 and T3), between and within localities migration parameters and mutation rate were estimated for each
topology. For each parameter we report the 95% confidence interval of the top-10 best model estimates.
a)				b)
Ecotype pairs	Model	∆ AIC				Pair 1	Pair 3	Pair 4	Pair 5
1 - 3	1orSI	43137.2		Ne alpine		5,705-8,474	6,053-9,533	4,366-6,547	1,577-4,854
	2orSI	38247.3		Ne montane		1,561-2,416	1,105-2,143	3,500-4,776	3,392-5,027
	1orIM	21315.2		TDiv alpine-montane		41,382-81,802	70,804-120,474	21,366-33,091	20,976-45,148
	2orIM	20440.2		TDiv alpine-alpine	Pair 3	227,982-309,201
1 - 4	1orSI	24364.2			Pair 4	199,895-304,873	197,588-307,778
	2orSI	12088.2			Pair 5	216,368-303,674	163,691-223,783	142,076-193,448
	1orIM	14796.8
	2orIM	13728.4
1 - 5	1orSI	25054.2
	2orSI	23736.5
	1orIM	12726.4
	2orIM	12127.3
3 - 4	1orSI	74577.2
	2orSI	74544.1
	1orIM	6909.7
	2orIM	7342.59
3 - 5	1orSI	69843
	2orSI	67771.8
	1orIM	8985.39
	2orIM	8460.4
4 - 5	1orSI	8939.66
	2orSI	8018.34
	1orIM	4507.35
	2orIM	4203.41
c)
Ecotype pairs	Model	Divergence events	Parameters	Mean(MaxEstL)	MaxObsL	∆ L	AIC (MaxEstL)	AIC(MaxObsL)	∆ AIC
1 - 3	1orSI	T2 > T3 / T3 > T2	8	-66607.2	-57240	9367.13	306753	263616	43137.2
	2orSI	T2 > T3 / T3 > T3	8	-65545.3	-57240	8305.3	301863	263616	38247.3
	1orIM	T2 > T3	20	-173081	-168452	4628.53	797107	775792	21315.2
		T3 > T2	20	-173129	-168452	4676.53	797329	775792	21536.2
	2orIM	T2 > T3	20	-174031	-168452	5578.53	801482	775792	25690.1
		T3 > T2	20	-172891	-168452	4438.53	796232	775792	20440.2
1 - 4	1orSI	T2 > T3 / T3 > T2	8	-36672.3	-31381.7	5290.62	168898	144534	24364.2
	2orSI	T2 > T3 / T3 > T3	8	-34006.6	-31381.7	2624.93	156622	144534	12088.2
	1orIM	T2 > T3	20	-125303	-122090	3213.08	577082	562285	14796.8
		T3 > T2	20	-125432	-122090	3342.08	577676	562285	15390.8
	2orIM	T2 > T3	20	-125071	-122090	2981.08	576013	562285	13728.4
		T3 > T2	20	-125153	-122090	3063.08	576391	562285	14106
1 - 5	1orSI	T2 > T3 / T3 > T2	8	-38626.2	-33185.8	5440.45	177896	152842	25054.2
	2orSI	T2 > T3 / T3 > T3	8	-38340.1	-33185.8	5154.31	176579	152842	23736.5
	1orIM	T2 > T3	20	-121743	-118980	2763.4	560687	547961	12725.9
		T3 > T2	20	-121849	-118980	2869.4	561175	547961	13214.1
	2orIM	T2 > T3	20	-121613	-118980	2633.4	560089	547961	12127.3
		T3 > T2	20	-121895	-118980	2915.4	561387	547961	13425.9
3 - 4	1orSI	T2 > T3 / T3 > T2	8	-57245.4	-41051.2	16194.2	263641	189064	74577.2
	2orSI	T2 > T3 / T3 > T3	8	-57238.2	-41051.2	16187	263608	189064	74544.1
	1orIM	T2 > T3	20	-114566	-113066	1500.42	527636	520726	6909.7
		T3 > T2	20	-114941	-113066	1875.42	529363	520726	8636.64
	2orIM	T2 > T3	20	-114660	-113066	1594.42	528069	520726	7342.59
		T3 > T2	20	-114760	-113066	1694.42	528529	520726	7803.11
3 - 5	1orSI	T2 > T3 / T3 > T2	8	-57939.7	-42773.5	15166.2	266838	196995	69843
	2orSI	T2 > T3 / T3 > T3	8	-57490	-42773.5	14716.5	264767	196995	67771.8
	1orIM	T2 > T3	20	-128150	-126199	1951.15	590193	581207	8985.39
		T3 > T2	20	-128187	-126199	1988.15	590363	581207	9155.78
	2orIM	T2 > T3	20	-128036	-126199	1837.15	589668	581207	8460.4
		T3 > T2	20	-128628	-126199	2429.15	592394	581207	11186.7
4 - 5	1orSI	T2 > T3 / T3 > T2	8	-19483.5	-17542.2	1941.22	89740.6	80801	8939.66
	2orSI	T2 > T3 / T3 > T3	8	-19283.4	-17542.2	1741.16	88819.3	80801	8018.34
	1orIM	T2 > T3	20	-90050	-88951.2	1098.76	414736	409676	5059.97
		T3 > T2	20	-89930	-88951.2	978.758	414183	409676	4507.35
	2orIM	T2 > T3	20	-90003	-88951.2	1051.76	414519	409676	4843.52
		T3 > T2	20	-89864	-88951.2	912.758	413879	409676	4203.41
d)
Ecotype pairs	1 -3		1 - 4		1 - 5		3 - 4		3 - 5		4 - 5
Model	2orIM		2orIM		2orIM		2orIM		2orIM		2orIM
Ne	NA1	5246-9592	NA1	5039-10473	NA1	3692-8496	NA3	7661-13402	NA3	2127-6168	NA4	2212-4762
	NA3	5923-11480	NA4	3975-7142	NA5	1541-10180	NA4	5273-9375	NA5	826-3315	NA5	599-2832
	NM1	873-2526	NM1	2056-3146	NM1	928-2406	NM3	270-2192	NM3	451-1639	NM4	2026-4104
	NM3	1751-3444	NM4	2824-4806	NM5	3107-5690	NM4	4820-6246	NM5	2254-5831	NM5	2938-5438
Divergence time	Tp1-p3	227982-309201	Tp1-p4	199895-304873	Tp1-p5	216368-303674	Tp3-p4	197588-307778	Tp3-p5	163691-223783	Tp4-p5	142076-193448
	Ta1-m1	15601-27539	Ta1-m1	28366-59266	Ta1-m1	86116-152664	Ta3-m3	20200-86505	Ta3-m3	78278-145466	Ta4-m4	16949-43098
	Ta3-m3	76061-167326	Ta4-m4	17291-27455	Ta5-m5	16119-32568	Ta4-m4	19639-38940	Ta5-m5	13297-30639	Ta5-m5	22853-82898
Migration within	mA1M1	0–8.4e-04	mA1M1	1.1e-04–1.9e-04	mA1M1	1.7e-04-5.1e-04	mA3M3	1.1e-04-2.4e-04	mA3M3	0-6.7e-04	mA4M4	0-5.7e-04
	mM1A1	1.8e-04–1.4e-03	mM1A1	1.1e-04–1.8e-04	mM1A1	2.0e-04-5.9e-04	mM3A3	4.4e-04-3.6e-03	mM3A3	5.3e-04-3.5e-03	mM4A4	0-5.1e-04
	mA3M3	3.6e-05–1.2e-04	mA4M4	1.8e-05–1.5e-04	mA5M5	3.1e-04-1.7e-03	mA4M4	0-4.2e-05	mA5M5	6.0e-04-6.1e-03	mA5M5	1.3e-03-1.5e-02
	mM3A3	0–1.3e-03	mM4A4	3.8e-05–1.3e-04	mM5A5	0-2.9e-03	mM4A4	1.1e-05-3.6e-05	mM5A5	1.3e-04-6.6e-04	mM5A5	0-2.2e-03
Migration between	mA1A3	0–1.0e-06	mA1A4	0–4.1e-07	mA1A5	1.7e-08-6.8e-08	mA3A4	0-2.9e-05	mA3A5	0-2.0e-07	mA4A5	0-1.6e-04
	mA1M3	0–2.3e-05	mA1M4	1.5e-05–1.1e-04	mA1M5	0-8.6e-05	mA3M4	0-1.6e-05	mA3M5	2.4e-05-4.9e-04	mA4M5	2.1e-05-1.3e-04
	mA3A1	0–1.9e-05	mA4A1	0–1.1e-06	mA5A1	0-3.9e-07	mA4A3	1.2e-07-3.8e-07	mA5A3	5.2e-08-4.0e-07	mA5A4	0-5.7e-06
	mA3M1	0–3.8e-04	mA4M1	0–8.5e-05	mA5M1	0-1.3e-05	mA4M3	4.1e-05-1.1e-04	mA5M3	0-1.2e-05	mA5M4	0-4.8e-05
	mM1A3	9.4e-05–6.8e-04	mM1A4	2.5e-05–7.9e-05	mM1A5	0-6.7e-05	mM3A4	1.9e-04-9.0e-04	mM3A5	0-2.6e-04	mM4A5	0-2.6e-04
	mM1M3	0–7.7e-04	mM1M4	4.2e-05–1.2e-04	mM1M5	1.0e-04-3.2e-04	mM3M4	1.7e-04-1.2e-03	mM3M5	0-6.8e-04	mM4M5	6.4e-06-4.5e-05
	mM3A1	0–4.6e-05	mM4A1	1.6e-05–1.2e-04	mM5A1	6.3e-06-4.2e-05	mM4A3	1.5e-05-6.4e-05	mM5A3	2.2e-05-1.2e-04	mM5A4	6.6e-06-2.2e-04
	mM3M1	1.0e-05–4.1e-05	mM4M1	0–5.2e-05	mM5M1	0-8.6e-04	mM4M3	5.7e-06-6.4e-05	mM5M3	2.2e-06-8.4e-05	mM5M4	0-2.9e-04
Mutation rate		4.5e-09–6.7e-09		5.0e-09–6.8e-09		4.8e-09-7.1e-09		3.5e-09-6.4e-09		5.1e-09-7.8e-09		5.0e-09-7.9e-09

## Sheet: Table S4
Table S4. Jaccard indexes of similarity of lists of DEGs over- (M > A) or underexpressed (M < A) in the montane ecotype.
Ecotype pairs	DEGs (M < A)	DEGs (A > M)
1_3	0.092	0.081
1_4	0.088	0.079
1_5	0.005	0.025
3_4	0.073	0.059
3_5	0.006	0.019
4_5	0.03	0.016

## Sheet: Table S5
Table S5. Amount of DEG found between geographically isolated populations in each ecotype.
Ecotype pairs	A	M
1_3	622	1043
1_4	1039	658
1_5	1892	1561
3_4	864	998
3_5	2727	1754
4_5	1896	1768

## Sheet: Table S6a
Table S6a. Full list of enriched GO terms enriched including all DEGs with complete IDs (adjusted p < 0.05). The GO terms are reported per locality
(z-score > 0 and z-score < 0 indicate over- and underexpression in the montane ecotype, respectively).
Ecotype pair	Ontology	GO ID	GO Term	Gene number	adjusted p-val	z-score
1	BP	GO:0009751	response to salicylic acid	45	3.8e-08	-12.4902
1	BP	GO:0042742	defense response to bacterium	88	1.8e-07	-12.8613
1	BP	GO:0009864	induced systemic resistance, jasmonic ac,,,	8	1.9e-05	-4.92782
1	BP	GO:0002229	defense response to oomycetes	15	3.8e-05	-4.83592
1	BP	GO:0050832	defense response to fungus	47	0.00012	-8.27686
1	BP	GO:0009627	systemic acquired resistance	22	0.00031	-9.81727
1	BP	GO:0002237	response to molecule of bacterial origin	18	0.00037	-9.10928
1	BP	GO:0016045	detection of bacterium	6	0.0004	-10.125
1	BP	GO:0009626	plant-type hypersensitive response	17	0.00056	-10.1518
1	BP	GO:0000302	response to reactive oxygen species	43	0.00118	-10.2483
1	BP	GO:0009742	brassinosteroid mediated signaling pathw,,,	18	0.00118	-0.623167
1	BP	GO:0010193	response to ozone	13	0.0017	-2.62638
1	BP	GO:0047484	regulation of response to osmotic stress	12	0.00176	-2.89084
1	BP	GO:0010200	response to chitin	26	0.00195	-4.58118
1	BP	GO:0015675	nickel cation transport	3	0.00302	-4.40627
1	BP	GO:0010359	regulation of anion channel activity	8	0.00361	-6.70831
1	BP	GO:0000373	Group II intron splicing	7	0.00362	-5.32978
1	BP	GO:2000022	regulation of jasmonic acid mediated sig,,,	9	0.00419	-1.89361
1	BP	GO:0030007	cellular potassium ion homeostasis	6	0.00438	-0.197126
1	BP	GO:0009695	jasmonic acid biosynthetic process	9	0.0047	-4.31633
1	BP	GO:0009651	response to salt stress	76	0.00477	-6.9984
1	BP	GO:0031129	inductive cell-cell signaling	3	0.00493	1.15979
1	BP	GO:0007112	male meiosis cytokinesis	6	0.00522	-0.203773
1	BP	GO:0042631	cellular response to water deprivation	12	0.00537	0.435658
1	BP	GO:0009409	response to cold	54	0.00549	-5.83269
1	BP	GO:0030026	cellular manganese ion homeostasis	4	0.00587	3.09266
1	BP	GO:0009819	drought recovery	5	0.00602	0.222234
1	BP	GO:0002758	innate immune response-activating signal,,,	16	0.00637	-6.25352
1	BP	GO:0046244	salicylic acid catabolic process	3	0.00757	-3.22637
1	BP	GO:0010037	response to carbon dioxide	6	0.00765	-6.46866
1	BP	GO:1902448	positive regulation of shade avoidance	4	0.00765	-1.15304
1	BP	GO:0009620	response to fungus	66	0.00936	-11.4552
1	BP	GO:0010600	regulation of auxin biosynthetic process	5	0.00975	-1.00619
1	BP	GO:0006559	L-phenylalanine catabolic process	4	0.00977	0.48813
1	BP	GO:0009057	macromolecule catabolic process	42	0.01131	-6.8969
1	BP	GO:0010227	floral organ abscission	7	0.01227	-2.19513
1	BP	GO:0031347	regulation of defense response	52	0.01271	-12.4568
1	BP	GO:0046777	protein autophosphorylation	35	0.01381	-4.00133
1	BP	GO:0009862	systemic acquired resistance, salicylic ,,,	6	0.01475	-4.29132
1	BP	GO:0006015	5-phosphoribose 1-diphosphate biosynthet,,,	3	0.01493	2.12041
1	BP	GO:2000039	regulation of trichome morphogenesis	4	0.01505	0.458488
1	BP	GO:0002831	regulation of response to biotic stimulu,,,	17	0.01505	-5.16213
1	BP	GO:0010152	pollen maturation	6	0.01673	-0.333348
1	BP	GO:0032469	endoplasmic reticulum calcium ion homeos,,,	2	0.01688	-0.411457
1	BP	GO:0010767	regulation of transcription from RNA pol,,,	2	0.01688	0.0867543
1	BP	GO:0001778	plasma membrane repair	2	0.01688	1.35101
1	BP	GO:1990388	xylem-to-phloem iron transport	2	0.01688	-3.23056
1	BP	GO:1904580	regulation of intracellular mRNA localiz,,,	2	0.01688	-0.849539
1	BP	GO:0006816	calcium ion transport	7	0.01825	0.429196
1	BP	GO:1900055	regulation of leaf senescence	10	0.01915	2.32802
1	BP	GO:0048530	fruit morphogenesis	3	0.0197	1.15979
1	BP	GO:0042814	monopolar cell growth	3	0.0197	1.15979
1	BP	GO:0009556	microsporogenesis	9	0.01997	-3.59586
1	BP	GO:0006164	purine nucleotide biosynthetic process	9	0.01998	6.0455
1	BP	GO:0009611	response to wounding	40	0.0205	-8.85016
1	BP	GO:0009813	flavonoid biosynthetic process	16	0.02078	1.89378
1	BP	GO:0018108	peptidyl-tyrosine phosphorylation	7	0.02096	-3.11503
1	BP	GO:0006952	defense response	177	0.02104	-19.8277
1	BP	GO:0032456	endocytic recycling	4	0.02184	1.59905
1	BP	GO:0045604	regulation of epidermal cell differentia,,,	4	0.02184	1.53393
1	BP	GO:1901527	abscisic acid-activated signaling pathwa,,,	5	0.02267	-1.80084
1	BP	GO:0009738	abscisic acid-activated signaling pathwa,,,	42	0.02337	-1.01589
1	BP	GO:0016441	posttranscriptional gene silencing	12	0.02516	-1.39096
1	BP	GO:0032101	regulation of response to external stimu,,,	17	0.02586	-5.16213
1	BP	GO:0046283	anthocyanin-containing compound metaboli,,,	8	0.02594	-1.80552
1	BP	GO:0009617	response to bacterium	115	0.02672	-15.1716
1	BP	GO:1903800	positive regulation of production of miR,,,	2	0.02711	1.2462
1	BP	GO:0010230	alternative respiration	2	0.02711	-0.317117
1	BP	GO:1903335	regulation of vacuolar transport	2	0.02711	-0.849539
1	BP	GO:0006007	glucose catabolic process	2	0.02711	4.75916
1	BP	GO:0070291	N-acylethanolamine metabolic process	2	0.02711	5.93226
1	BP	GO:0055072	iron ion homeostasis	13	0.02866	0.0581539
1	BP	GO:0033214	iron assimilation by chelation and trans,,,	3	0.03145	4.64621
1	BP	GO:0046274	lignin catabolic process	3	0.03145	-0.428655
1	BP	GO:0071577	zinc ion transmembrane transport	3	0.03145	-3.34745
1	BP	GO:0080092	regulation of pollen tube growth	8	0.03267	-2.27374
1	BP	GO:0050776	regulation of immune response	37	0.03278	-12.0368
1	BP	GO:0008643	carbohydrate transport	15	0.0335	-1.08709
1	BP	GO:0048367	shoot system development	95	0.03407	-2.25281
1	BP	GO:0015692	lead ion transport	4	0.03505	2.90425
1	BP	GO:0071483	cellular response to blue light	7	0.03831	-3.66706
1	BP	GO:0007097	nuclear migration	3	0.03843	1.15979
1	BP	GO:0009854	oxidative photosynthetic carbon pathway	3	0.03843	1.62599
1	BP	GO:0071230	cellular response to amino acid stimulus	3	0.03843	-1.93962
1	BP	GO:0008283	cell proliferation	10	0.03854	1.07592
1	BP	GO:0019285	glycine betaine biosynthetic process fro,,,	2	0.03919	-2.37153
1	BP	GO:0090449	phloem glucosinolate loading	2	0.03919	-0.917978
1	BP	GO:1990619	histone H3-K9 deacetylation	2	0.03919	0.211451
1	BP	GO:0009807	lignan biosynthetic process	2	0.03919	1.90572
1	BP	GO:0015739	sialic acid transport	2	0.03919	-1.94922
1	BP	GO:0002939	tRNA N1-guanine methylation	2	0.03919	-1.93316
1	BP	GO:0006517	protein deglycosylation	2	0.03919	-1.56099
1	BP	GO:0046740	transport of virus in host, cell to cell	2	0.03919	1.35101
1	BP	GO:0009682	induced systemic resistance	12	0.0394	-4.37269
1	BP	GO:0009306	protein secretion	5	0.04015	0.250554
1	BP	GO:0010928	regulation of auxin mediated signaling p,,,	8	0.04303	3.34339
1	BP	GO:0000304	response to singlet oxygen	4	0.04595	-1.57711
1	BP	GO:0002215	defense response to nematode	4	0.04595	-9.61165
1	BP	GO:0009116	nucleoside metabolic process	9	0.04607	0.75108
1	BP	GO:0042344	indole glucosinolate catabolic process	3	0.04613	-3.24814
3	BP	GO:0010193	response to ozone	15	6.3e-06	-2.67166
3	BP	GO:0009611	response to wounding	40	1.3e-05	-8.5083
3	BP	GO:0009695	jasmonic acid biosynthetic process	9	0.00031	-3.77721
3	BP	GO:0009409	response to cold	42	0.00037	-5.71879
3	BP	GO:0009626	plant-type hypersensitive response	13	0.00049	1.50487
3	BP	GO:0046256	2,4,6-trinitrotoluene catabolic process	4	0.00074	-7.48961
3	BP	GO:0009617	response to bacterium	69	0.00089	-6.54574
3	BP	GO:0031408	oxylipin biosynthetic process	6	0.00103	-4.35604
3	BP	GO:0009407	toxin catabolic process	7	0.00145	-8.16045
3	BP	GO:0010597	green leaf volatile biosynthetic process	6	0.00168	-3.19239
3	BP	GO:0090333	regulation of stomatal closure	12	0.00185	1.96485
3	BP	GO:0033617	mitochondrial respiratory chain complex ,,,	4	0.00243	5.01425
3	BP	GO:0010224	response to UV-B	12	0.00345	-1.94582
3	BP	GO:0009555	pollen development	38	0.00348	-8.33523
3	BP	GO:0009630	gravitropism	11	0.00374	-3.82423
3	BP	GO:0080187	floral organ senescence	4	0.00384	2.82831
3	BP	GO:0006015	5-phosphoribose 1-diphosphate biosynthet,,,	3	0.00507	3.6923
3	BP	GO:0006749	glutathione metabolic process	7	0.00556	-8.16045
3	BP	GO:0048443	stamen development	16	0.0066	-4.29582
3	BP	GO:0006164	purine nucleotide biosynthetic process	5	0.00696	0.159081
3	BP	GO:0010200	response to chitin	18	0.00726	-6.33607
3	BP	GO:1901141	regulation of lignin biosynthetic proces,,,	8	0.00757	-3.97179
3	BP	GO:1990169	stress response to copper ion	3	0.00789	4.76871
3	BP	GO:0009819	drought recovery	4	0.00817	-1.52498
3	BP	GO:0002239	response to oomycetes	11	0.00924	-1.71322
3	BP	GO:0009864	induced systemic resistance, jasmonic ac,,,	4	0.0096	1.74371
3	BP	GO:0048573	photoperiodism, flowering	15	0.00962	-4.0192
3	BP	GO:0009698	phenylpropanoid metabolic process	30	0.01032	-9.36159
3	BP	GO:0010540	basipetal auxin transport	6	0.01131	-4.53862
3	BP	GO:0051083	de novo' cotranslational protein foldin,,,	2	0.01286	-1.89371
3	BP	GO:0060919	auxin influx	4	0.01294	-4.99179
3	BP	GO:1901703	protein localization involved in auxin p,,,	4	0.01294	-3.82099
3	BP	GO:0071365	cellular response to auxin stimulus	17	0.01401	-5.46523
3	BP	GO:0009629	response to gravity	15	0.01446	-7.1425
3	BP	GO:0006468	protein phosphorylation	51	0.01486	-11.1672
3	BP	GO:0071486	cellular response to high light intensit,,,	3	0.01675	-1.88124
3	BP	GO:0006952	defense response	108	0.01683	-11.0022
3	BP	GO:0009116	nucleoside metabolic process	5	0.01689	1.90517
3	BP	GO:0042908	xenobiotic transport	5	0.01747	0.935615
3	BP	GO:1990619	histone H3-K9 deacetylation	2	0.01881	-0.301772
3	BP	GO:0009807	lignan biosynthetic process	2	0.01881	0.71932
3	BP	GO:0006979	response to oxidative stress	54	0.01906	-7.63621
3	BP	GO:1901347	negative regulation of secondary cell wa,,,	3	0.02005	-5.15045
3	BP	GO:1901140	p-coumaryl alcohol transport	3	0.02005	0.756345
3	BP	GO:0009644	response to high light intensity	15	0.02174	-2.75097
3	BP	GO:0010262	somatic embryogenesis	3	0.02369	-1.08989
3	BP	GO:0009753	response to jasmonic acid	24	0.0237	-3.42079
3	BP	GO:0042631	cellular response to water deprivation	8	0.02389	-0.124291
3	BP	GO:0042148	strand invasion	2	0.02569	-5.15276
3	BP	GO:0015720	allantoin transport	2	0.02569	4.26276
3	BP	GO:0090549	response to carbon starvation	2	0.02569	1.11064
3	BP	GO:0042742	defense response to bacterium	47	0.02752	-2.95547
3	BP	GO:0090332	stomatal closure	18	0.02778	-1.19385
3	BP	GO:0009156	ribonucleoside monophosphate biosyntheti,,,	4	0.02826	4.99596
3	BP	GO:0010187	negative regulation of seed germination	5	0.02986	-7.17053
3	BP	GO:0009627	systemic acquired resistance	12	0.03085	-2.04419
3	BP	GO:0008152	metabolic process	409	0.03103	-23.3316
3	BP	GO:0010120	camalexin biosynthetic process	4	0.03185	-0.451942
3	BP	GO:0010304	PSII associated light-harvesting complex,,,	3	0.03196	-3.77775
3	BP	GO:0051307	meiotic chromosome separation	5	0.03317	-2.11093
3	BP	GO:1902459	positive regulation of stem cell populat,,,	2	0.03342	-0.301772
3	BP	GO:0006432	phenylalanyl-tRNA aminoacylation	2	0.03342	-2.97069
3	BP	GO:0019605	butyrate metabolic process	2	0.03342	-11.5848
3	BP	GO:0080151	positive regulation of salicylic acid me,,,	2	0.03342	-0.127872
3	BP	GO:0046244	salicylic acid catabolic process	2	0.03342	-2.13938
3	BP	GO:0043100	pyrimidine nucleobase salvage	2	0.03342	4.26276
3	BP	GO:0071491	cellular response to red light	3	0.03346	-1.93153
3	BP	GO:0071490	cellular response to far red light	3	0.03356	-1.93153
3	BP	GO:0034063	stress granule assembly	4	0.03652	2.9633
3	BP	GO:0000712	resolution of meiotic recombination inte,,,	3	0.03659	0.192862
3	BP	GO:0009790	embryo development	39	0.03678	-8.61669
3	BP	GO:0046521	sphingoid catabolic process	1	0.03726	-0.968471
3	BP	GO:0050708	regulation of protein secretion	1	0.03726	-1.04161
3	BP	GO:0000379	tRNA-type intron splice site recognition,,,	1	0.03726	-2.24793
3	BP	GO:0034975	protein folding in endoplasmic reticulum	1	0.03726	-1.23206
3	BP	GO:0019677	NAD catabolic process	1	0.03726	-0.775346
3	BP	GO:0010845	positive regulation of reciprocal meioti,,,	1	0.03726	1.16626
3	BP	GO:0006742	NADP catabolic process	1	0.03726	-0.775346
3	BP	GO:0042543	protein N-linked glycosylation via argin,,,	1	0.03726	0.950156
3	BP	GO:1990966	ATP generation from poly-ADP-D-ribose	1	0.03726	-0.871338
3	BP	GO:0033499	galactose catabolic process via UDP-gala,,,	1	0.03726	-0.966809
3	BP	GO:0010344	seed oilbody biogenesis	3	0.04154	-1.92924
3	BP	GO:0007263	nitric oxide mediated signal transductio,,,	2	0.04192	2.16401
3	BP	GO:0009423	chorismate biosynthetic process	2	0.04192	-1.3872
3	BP	GO:0033198	response to ATP	2	0.04192	-2.94926
3	BP	GO:0045332	phospholipid translocation	2	0.04192	-2.27041
3	BP	GO:0009809	lignin biosynthetic process	16	0.04634	-7.06156
3	BP	GO:0052542	defense response by callose deposition	5	0.04674	-3.60756
3	BP	GO:0080051	cutin transport	3	0.04681	-1.66982
3	BP	GO:0009862	systemic acquired resistance, salicylic ,,,	4	0.04771	-2.1524
3	BP	GO:0009751	response to salicylic acid	21	0.04811	-5.21605
3	BP	GO:0051603	proteolysis involved in cellular protein,,,	18	0.04901	-0.87892
3	BP	GO:0002237	response to molecule of bacterial origin	8	0.05052	-2.2143
3	BP	GO:0080167	response to karrikin	19	0.05067	-10.0737
3	BP	GO:0071492	cellular response to UV-A	2	0.05114	-1.64524
3	BP	GO:0009800	cinnamic acid biosynthetic process	2	0.05114	-2.13938
3	BP	GO:0043335	protein unfolding	2	0.05114	-1.89371
3	BP	GO:0055047	generative cell mitosis	2	0.05114	-5.0248
3	BP	GO:0015692	lead ion transport	3	0.05239	0.756345
3	BP	GO:0009738	abscisic acid-activated signaling pathwa,,,	22	0.05389	-4.09805
4	BP	GO:0016126	sterol biosynthetic process	16	2.4e-05	-5.17106
4	BP	GO:0042372	phylloquinone biosynthetic process	7	0.00035	2.0168
4	BP	GO:0019287	isopentenyl diphosphate biosynthetic pro,,,	8	0.00039	-8.86879
4	BP	GO:0050832	defense response to fungus	69	0.00113	3.28981
4	BP	GO:0006995	cellular response to nitrogen starvation	13	0.00125	3.48388
4	BP	GO:0000160	phosphorelay signal transduction system	25	0.00206	-4.82903
4	BP	GO:0018958	phenol-containing compound metabolic pro,,,	33	0.0023	8.11852
4	BP	GO:0009696	salicylic acid metabolic process	19	0.00238	6.35401
4	BP	GO:0098869	cellular oxidant detoxification	20	0.00391	1.07517
4	BP	GO:0009809	lignin biosynthetic process	25	0.00572	-2.91171
4	BP	GO:0051289	protein homotetramerization	5	0.00721	3.68297
4	BP	GO:0043562	cellular response to nitrogen levels	19	0.00828	4.61488
4	BP	GO:0009863	salicylic acid mediated signaling pathwa,,,	16	0.0085	2.75782
4	BP	GO:0006824	cobalt ion transport	2	0.00891	-7.45747
4	BP	GO:0000350	generation of catalytic spliceosome for ,,,	2	0.00891	-4.01113
4	BP	GO:0000389	mRNA 3'-splice site recognition	2	0.00891	-4.01113
4	BP	GO:1905516	positive regulation of fertilization	2	0.00891	-0.101861
4	BP	GO:0010729	positive regulation of hydrogen peroxide,,,	2	0.00891	1.37311
4	BP	GO:0035444	nickel cation transmembrane transport	2	0.00891	-7.45747
4	BP	GO:0051455	attachment of spindle microtubules to ki,,,	2	0.00891	0.950345
4	BP	GO:0055068	cobalt ion homeostasis	2	0.00891	-7.45747
4	BP	GO:0010037	response to carbon dioxide	11	0.00991	-2.1605
4	BP	GO:0006730	one-carbon metabolic process	5	0.01046	-1.06459
4	BP	GO:0009617	response to bacterium	126	0.01107	0.8946
4	BP	GO:0033617	mitochondrial respiratory chain complex ,,,	5	0.01341	6.48919
4	BP	GO:0016106	sesquiterpenoid biosynthetic process	10	0.01344	-0.0368922
4	BP	GO:0010201	response to continuous far red light sti,,,	3	0.0135	-1.94737
4	BP	GO:0032889	regulation of vacuole fusion, non-autoph,,,	3	0.0135	6.83568
4	BP	GO:0044085	cellular component biogenesis	169	0.01366	-2.86213
4	BP	GO:0010597	green leaf volatile biosynthetic process	8	0.01442	-4.81682
4	BP	GO:0009695	jasmonic acid biosynthetic process	11	0.0169	-2.39628
4	BP	GO:0050829	defense response to Gram-negative bacter,,,	9	0.01723	0.948077
4	BP	GO:0051321	meiotic cell cycle	36	0.01723	4.75511
4	BP	GO:0051555	flavonol biosynthetic process	8	0.01729	3.05901
4	BP	GO:0080167	response to karrikin	44	0.01858	-1.14833
4	BP	GO:0042744	hydrogen peroxide catabolic process	13	0.02024	-1.5395
4	BP	GO:0010777	meiotic mismatch repair involved in reci,,,	4	0.0211	-2.80078
4	BP	GO:0006301	postreplication repair	7	0.02133	3.34504
4	BP	GO:0010074	maintenance of meristem identity	9	0.02134	-2.04211
4	BP	GO:0045471	response to ethanol	3	0.02198	2.24613
4	BP	GO:0031542	positive regulation of anthocyanin biosy,,,	3	0.02198	6.62866
4	BP	GO:0035436	triose phosphate transmembrane transport	3	0.02198	-3.58484
4	BP	GO:0015760	glucose-6-phosphate transport	3	0.02198	-3.58484
4	BP	GO:0015713	phosphoglycerate transmembrane transport	3	0.02198	-3.58484
4	BP	GO:0015714	phosphoenolpyruvate transport	3	0.02198	-3.58484
4	BP	GO:0042353	fucose biosynthetic process	3	0.02198	3.15047
4	BP	GO:0016104	triterpenoid biosynthetic process	3	0.02198	-3.49188
4	BP	GO:0010053	root epidermal cell differentiation	47	0.02232	0.838532
4	BP	GO:0010225	response to UV-C	5	0.02246	-1.26908
4	BP	GO:0009969	xyloglucan biosynthetic process	5	0.02246	-0.908664
4	BP	GO:0009753	response to jasmonic acid	46	0.0225	6.06119
4	BP	GO:0009627	systemic acquired resistance	21	0.02285	4.22337
4	BP	GO:0016180	snRNA processing	4	0.02503	-0.827374
4	BP	GO:0006556	S-adenosylmethionine biosynthetic proces,,,	2	0.02504	-1.6067
4	BP	GO:0010203	response to very low fluence red light s,,,	2	0.02504	-1.1646
4	BP	GO:0009584	detection of visible light	2	0.02504	-1.1646
4	BP	GO:1902916	positive regulation of protein polyubiqu,,,	2	0.02504	0.785179
4	BP	GO:1900486	positive regulation of isopentenyl dipho,,,	2	0.02504	-4.92662
4	BP	GO:1990052	ER to chloroplast lipid transport	2	0.02504	2.77682
4	BP	GO:0015936	coenzyme A metabolic process	3	0.02505	-3.14065
4	BP	GO:0060560	developmental growth involved in morphog,,,	77	0.02506	3.99944
4	BP	GO:0009751	response to salicylic acid	47	0.02641	0.529365
4	BP	GO:0051026	chiasma assembly	7	0.02708	-3.9453
4	BP	GO:0010337	regulation of salicylic acid metabolic p,,,	8	0.02809	2.68027
4	BP	GO:0008285	negative regulation of cell proliferatio,,,	11	0.03246	-4.71301
4	BP	GO:0106146	sideretin biosynthesis	3	0.03273	-0.401365
4	BP	GO:0009957	epidermal cell fate specification	3	0.03273	8.51493
4	BP	GO:1901045	negative regulation of oviposition	3	0.03273	-0.401365
4	BP	GO:0060776	simple leaf morphogenesis	3	0.03273	-0.126904
4	BP	GO:0007623	circadian rhythm	27	0.03443	3.73916
4	BP	GO:0090333	regulation of stomatal closure	18	0.03498	1.52025
4	BP	GO:0010411	xyloglucan metabolic process	12	0.03633	-1.29903
4	BP	GO:0009854	oxidative photosynthetic carbon pathway	4	0.03667	1.94717
4	BP	GO:0048767	root hair elongation	23	0.03707	4.12274
4	BP	GO:0042273	ribosomal large subunit biogenesis	8	0.03739	-7.51934
4	BP	GO:0006468	protein phosphorylation	93	0.03798	2.78168
4	BP	GO:0010025	wax biosynthetic process	11	0.0392	-3.52908
4	BP	GO:1900425	negative regulation of defense response ,,,	8	0.04031	3.03541
4	BP	GO:0010026	trichome differentiation	23	0.04199	5.9139
4	BP	GO:0080144	amino acid homeostasis	5	0.04215	-6.39326
4	BP	GO:0070534	protein K63-linked ubiquitination	5	0.04215	4.24625
4	BP	GO:0034614	cellular response to reactive oxygen spe,,,	13	0.04544	-0.657785
4	BP	GO:0071281	cellular response to iron ion	3	0.04572	-0.401365
4	BP	GO:0051762	sesquiterpene biosynthetic process	3	0.04572	-6.69458
4	BP	GO:2000104	negative regulation of DNA-dependent DNA,,,	4	0.0458	-6.10074
4	BP	GO:0071495	cellular response to endogenous stimulus	146	0.04614	0.219161
4	BP	GO:0031122	cytoplasmic microtubule organization	15	0.04617	0.941254
4	BP	GO:1901979	regulation of inward rectifier potassium,,,	4	0.04637	14.1791
4	BP	GO:0046885	regulation of hormone biosynthetic proce,,,	15	0.04669	0.206355
4	BP	GO:1990169	stress response to copper ion	3	0.04694	2.93851
4	BP	GO:0010325	raffinose family oligosaccharide biosynt,,,	2	0.04697	-0.101861
4	BP	GO:0010479	stele development	2	0.04697	-1.33918
4	BP	GO:0034757	negative regulation of iron ion transpor,,,	2	0.04697	-1.87548
4	BP	GO:0001516	prostaglandin biosynthetic process	2	0.04697	0.104328
4	BP	GO:0010142	farnesyl diphosphate biosynthetic proces,,,	2	0.04697	-5.6464
4	BP	GO:0051639	actin filament network formation	2	0.04697	1.81679
4	BP	GO:0090063	positive regulation of microtubule nucle,,,	2	0.04697	7.62428
4	BP	GO:0015768	maltose transport	2	0.04697	-0.535004
4	BP	GO:0046208	spermine catabolic process	2	0.04697	0.694799
4	BP	GO:0006398	mRNA 3'-end processing by stem-loop bind,,,	2	0.04697	-1.10939
5	BP	GO:0015995	chlorophyll biosynthetic process	10	3e-06	-0.540837
5	BP	GO:1901259	chloroplast rRNA processing	7	4.3e-05	-3.29268
5	BP	GO:0010206	photosystem II repair	6	0.00012	-1.9128
5	BP	GO:0080167	response to karrikin	21	0.00018	1.58813
5	BP	GO:0006816	calcium ion transport	6	0.0002	-1.8737
5	BP	GO:0010207	photosystem II assembly	5	0.0006	-3.22489
5	BP	GO:0006952	defense response	63	0.00064	5.73412
5	BP	GO:0032594	protein transport within lipid bilayer	2	0.00065	-1.37291
5	BP	GO:0009627	systemic acquired resistance	12	0.00095	4.0562
5	BP	GO:0009409	response to cold	34	0.00102	2.53929
5	BP	GO:0009249	protein lipoylation	3	0.00175	1.35503
5	BP	GO:0010601	positive regulation of auxin biosyntheti,,,	3	0.00175	-3.47685
5	BP	GO:1902458	positive regulation of stomatal opening	4	0.00179	2.98623
5	BP	GO:0017126	nucleologenesis	3	0.00236	-12.8045
5	BP	GO:0033169	histone H3-K9 demethylation	3	0.00308	2.53163
5	BP	GO:0032544	plastid translation	4	0.00349	-2.45742
5	BP	GO:0060862	negative regulation of floral organ absc,,,	2	0.00379	4.35147
5	BP	GO:0048564	photosystem I assembly	4	0.00465	-2.2722
5	BP	GO:1901562	response to paraquat	3	0.00602	5.77021
5	BP	GO:1905011	transmembrane phosphate ion transport fr,,,	2	0.00621	-3.38837
5	BP	GO:0051083	de novo' cotranslational protein foldin,,,	2	0.00621	-1.97053
5	BP	GO:0010286	heat acclimation	9	0.0065	-0.622809
5	BP	GO:0009773	photosynthetic electron transport in pho,,,	3	0.00866	-3.35375
5	BP	GO:0042793	plastid transcription	3	0.00866	-1.91063
5	BP	GO:0009828	plant-type cell wall loosening	5	0.00882	-0.0497396
5	BP	GO:0045176	apical protein localization	2	0.00916	-2.40403
5	BP	GO:0009662	etioplast organization	2	0.00916	-1.5427
5	BP	GO:0045038	protein import into chloroplast thylakoi,,,	2	0.00916	-1.37291
5	BP	GO:0009610	response to symbiotic fungus	4	0.00962	0.328598
5	BP	GO:0032502	developmental process	129	0.0111	3.26599
5	BP	GO:0045454	cell redox homeostasis	4	0.01183	-5.38558
5	BP	GO:0019464	glycine decarboxylation via glycine clea,,,	2	0.0126	0.608479
5	BP	GO:0034337	RNA folding	2	0.0126	1.89035
5	BP	GO:0002240	response to molecule of oomycetes origin	3	0.01373	1.38237
5	BP	GO:0009740	gibberellic acid mediated signaling path,,,	6	0.01509	0.563969
5	BP	GO:1990059	fruit valve development	3	0.01572	-0.127686
5	BP	GO:0070919	production of siRNA involved in chromati,,,	3	0.01572	1.47659
5	BP	GO:0033500	carbohydrate homeostasis	4	0.01584	5.4046
5	BP	GO:0009617	response to bacterium	42	0.01641	3.5563
5	BP	GO:0061086	negative regulation of histone H3-K27 me,,,	2	0.01652	-4.42077
5	BP	GO:0042549	photosystem II stabilization	2	0.01652	-2.84849
5	BP	GO:0090547	response to low humidity	2	0.01652	-4.42077
5	BP	GO:0010258	NADH dehydrogenase complex (plastoquinon,,,	2	0.01652	-1.65928
5	BP	GO:0010027	thylakoid membrane organization	6	0.0166	0.179377
5	BP	GO:0043903	regulation of symbiosis, encompassing mu,,,	3	0.01786	4.45999
5	BP	GO:0019538	protein metabolic process	106	0.01986	2.71481
5	BP	GO:0009959	negative gravitropism	3	0.02016	2.60343
5	BP	GO:0010047	fruit dehiscence	4	0.02031	1.23035
5	BP	GO:0009607	response to biotic stimulus	60	0.02034	3.98862
5	BP	GO:0009658	chloroplast organization	17	0.02083	-2.34319
5	BP	GO:0034982	mitochondrial protein processing	2	0.02088	0.912695
5	BP	GO:0033198	response to ATP	2	0.02088	2.98615
5	BP	GO:0071586	CAAX-box protein processing	2	0.02088	-0.120051
5	BP	GO:0010155	regulation of proton transport	2	0.02088	9.81866
5	BP	GO:0048528	post-embryonic root development	7	0.02327	0.870198
5	BP	GO:0071731	response to nitric oxide	3	0.02521	3.52523
5	BP	GO:0006073	cellular glucan metabolic process	13	0.02537	0.823726
5	BP	GO:0000453	enzyme-directed rRNA 2'-O-methylation	1	0.0256	-1.90517
5	BP	GO:0048255	mRNA stabilization	1	0.0256	-0.905832
5	BP	GO:0015825	L-serine transport	1	0.0256	-1.03303
5	BP	GO:0033396	beta-alanine biosynthetic process via 3-,,,	1	0.0256	1.22033
5	BP	GO:0044070	regulation of anion transport	2	0.02563	-0.164425
5	BP	GO:2001141	regulation of RNA biosynthetic process	42	0.02563	0.920797
5	BP	GO:2000122	negative regulation of stomatal complex ,,,	2	0.02567	-4.55837
5	BP	GO:0010377	guard cell fate commitment	2	0.02567	-4.42077
5	BP	GO:0043335	protein unfolding	2	0.02567	-1.97053
5	BP	GO:0046486	glycerolipid metabolic process	5	0.0257	2.62012
5	BP	GO:0010119	regulation of stomatal movement	14	0.03004	-0.597748
5	BP	GO:0002679	respiratory burst involved in defense re,,,	2	0.03085	2.98615
5	BP	GO:0009615	response to virus	7	0.03448	4.37208
5	BP	GO:0009750	response to fructose	4	0.03628	-0.403914
5	BP	GO:0071366	cellular response to indolebutyric acid ,,,	2	0.0364	2.90903
5	BP	GO:0071585	detoxification of cadmium ion	3	0.03718	-0.127686
5	BP	GO:0007231	osmosensory signaling pathway	3	0.04055	4.33597
5	BP	GO:0030968	endoplasmic reticulum unfolded protein r,,,	4	0.04114	7.66872
5	BP	GO:0009698	phenylpropanoid metabolic process	14	0.04157	5.98426
5	BP	GO:0046104	thymidine metabolic process	2	0.04231	2.90903
5	BP	GO:0071577	zinc ion transmembrane transport	2	0.04231	2.52754
5	BP	GO:0009644	response to high light intensity	9	0.04255	-1.33236
5	BP	GO:0042742	defense response to bacterium	31	0.04663	0.369955
5	BP	GO:0031425	chloroplast RNA processing	5	0.04723	-3.69734
5	BP	GO:1990748	cellular detoxification	9	0.04776	0.178441
5	BP	GO:0010114	response to red light	8	0.04838	-1.2053
5	BP	GO:0010412	mannan metabolic process	2	0.04854	1.69663
5	BP	GO:0010239	chloroplast mRNA processing	2	0.04854	-1.44731
5	BP	GO:0060866	leaf abscission	2	0.04854	-1.13856
5	BP	GO:2000121	regulation of removal of superoxide radi,,,	2	0.05042	-2.16938
5	BP	GO:0010046	response to mycotoxin	1	0.05054	-0.795365
5	BP	GO:0032194	ubiquinone biosynthetic process via 3,4-,,,	1	0.05054	-1.11853
5	BP	GO:0018117	protein adenylylation	1	0.05054	-0.795365
5	BP	GO:0043157	response to cation stress	1	0.05054	-0.826627
5	BP	GO:0010602	regulation of 1-aminocyclopropane-1-carb,,,	1	0.05054	-1.71965
5	BP	GO:0062034	L-pipecolic acid biosynthetic process	1	0.05054	-1.8741
5	BP	GO:0000032	cell wall mannoprotein biosynthetic proc,,,	1	0.05054	1.13185
5	BP	GO:0070158	mitochondrial seryl-tRNA aminoacylation	1	0.05054	-1.72811
5	BP	GO:0080169	cellular response to boron-containing su,,,	1	0.05054	2.79863
5	BP	GO:0030155	regulation of cell adhesion	1	0.05054	-3.05452
5	BP	GO:0010234	anther wall tapetum cell fate specificat,,,	1	0.05054	-1.19811
5	BP	GO:0033355	ascorbate glutathione cycle	1	0.05054	-0.858898
5	BP	GO:2000616	negative regulation of histone H3-K9 ace,,,	1	0.05054	3.74297

## Sheet: Table S6b
Table S6b. Full list of enriched GO terms enriched after excluding shared DEGs with complete IDs (adjusted p < 0.05). The GO terms are reported per locality
(z-score > 0 and z-score < 0 indicate over- and underexpression in the montane ecotype, respectively).
Note that the term root hair cell developement has a adjuste p = 0,06 but was reported because of its relevant function.
Ecotype pair	Ontology	GO ID	GO Term	Gene number	adjusted p-val	z-score
1	BP	GO:0009751	response to salicylic acid	24	0.00013	-11.9573
1	BP	GO:0042742	defense response to bacterium	50	0.00024	-13.0991
1	BP	GO:0016045	detection of bacterium	5	0.00036	-10.0239
1	BP	GO:0009864	induced systemic resistance, jasmonic ac,,,	5	0.00093	-3.29502
1	BP	GO:1902448	positive regulation of shade avoidance	4	0.00137	-1.15304
1	BP	GO:0000302	response to reactive oxygen species	29	0.00142	-6.93707
1	BP	GO:0030007	cellular potassium ion homeostasis	5	0.00277	-0.720142
1	BP	GO:0002229	defense response to oomycetes	9	0.0034	-4.05573
1	BP	GO:0002237	response to molecule of bacterial origin	13	0.0035	-8.58572
1	BP	GO:0032456	endocytic recycling	4	0.00425	1.59905
1	BP	GO:0055072	iron ion homeostasis	8	0.00429	1.89619
1	BP	GO:0009742	brassinosteroid mediated signaling pathw,,,	11	0.00548	-0.200043
1	BP	GO:0009819	drought recovery	4	0.00608	0.679855
1	BP	GO:0006816	calcium ion transport	5	0.00611	-0.528969
1	BP	GO:0032469	endoplasmic reticulum calcium ion homeos,,,	2	0.00671	-0.411457
1	BP	GO:1904580	regulation of intracellular mRNA localiz,,,	2	0.00671	-0.849539
1	BP	GO:1990388	xylem-to-phloem iron transport	2	0.00671	-3.23056
1	BP	GO:0001778	plasma membrane repair	2	0.00671	1.35101
1	BP	GO:0010767	regulation of transcription from RNA pol,,,	2	0.00671	0.0867543
1	BP	GO:0018108	peptidyl-tyrosine phosphorylation	6	0.00764	-0.784537
1	BP	GO:0019722	calcium-mediated signaling	6	0.00809	-2.83061
1	BP	GO:0010359	regulation of anion channel activity	6	0.0081	-9.91798
1	BP	GO:0009306	protein secretion	4	0.0097	-0.184746
1	BP	GO:0000304	response to singlet oxygen	4	0.0097	-1.57711
1	BP	GO:0042023	DNA endoreduplication	5	0.00974	-0.383399
1	BP	GO:1903335	regulation of vacuolar transport	2	0.01092	-0.849539
1	BP	GO:0071230	cellular response to amino acid stimulus	3	0.01096	-1.93962
1	BP	GO:0008283	cell proliferation	7	0.01101	-0.943896
1	BP	GO:0042631	cellular response to water deprivation	8	0.01521	0.871158
1	BP	GO:0010600	regulation of auxin biosynthetic process	4	0.01597	-0.337665
1	BP	GO:0006517	protein deglycosylation	2	0.01602	-1.56099
1	BP	GO:0015739	sialic acid transport	2	0.01602	-1.94922
1	BP	GO:0046740	transport of virus in host, cell to cell	2	0.01602	1.35101
1	BP	GO:0006559	L-phenylalanine catabolic process	3	0.01603	1.06177
1	BP	GO:0009835	fruit ripening	3	0.01603	-1.48041
1	BP	GO:0046777	protein autophosphorylation	24	0.0164	-4.25693
1	BP	GO:0009620	response to fungus	34	0.01695	-5.00552
1	BP	GO:0010200	response to chitin	16	0.0172	-2.09985
1	BP	GO:1901527	abscisic acid-activated signaling pathwa,,,	4	0.01838	-2.57711
1	BP	GO:0002758	innate immune response-activating signal,,,	12	0.01842	-6.43968
1	BP	GO:0047484	regulation of response to osmotic stress	7	0.0189	-1.34154
1	BP	GO:0010216	maintenance of DNA methylation	3	0.01897	-0.617764
1	BP	GO:0010227	floral organ abscission	5	0.01993	-3.35182
1	BP	GO:0034220	ion transmembrane transport	25	0.02054	-4.38044
1	BP	GO:0031347	regulation of defense response	31	0.02063	-11.8039
1	BP	GO:0031129	inductive cell-cell signaling	2	0.02192	2.51645
1	BP	GO:0071332	cellular response to fructose stimulus	2	0.02192	-4.2612
1	BP	GO:0002831	regulation of response to biotic stimulu,,,	9	0.02245	-6.90203
1	BP	GO:0071472	cellular response to salt stress	6	0.02345	-1.40677
1	BP	GO:0008643	carbohydrate transport	9	0.02376	-0.340965
1	BP	GO:0006633	fatty acid biosynthetic process	12	0.02469	-0.222383
1	BP	GO:0009626	plant-type hypersensitive response	9	0.02633	-9.78878
1	BP	GO:0010365	positive regulation of ethylene biosynth,,,	2	0.02857	-0.0524983
1	BP	GO:0046244	salicylic acid catabolic process	2	0.02857	-3.3414
1	BP	GO:0045604	regulation of epidermal cell differentia,,,	3	0.0295	2.66611
1	BP	GO:0009934	regulation of meristem structural organi,,,	5	0.03204	-0.40243
1	BP	GO:0010050	vegetative phase change	4	0.03347	-2.50768
1	BP	GO:0006000	fructose metabolic process	3	0.03356	5.11551
1	BP	GO:0032101	regulation of response to external stimu,,,	9	0.03395	-6.90203
1	BP	GO:0016052	carbohydrate catabolic process	11	0.03414	4.10249
1	BP	GO:0048609	multicellular organismal reproductive pr,,,	16	0.0342	-1.58162
1	BP	GO:0018142	protein-DNA covalent cross-linking	1	0.03424	2.14735
1	BP	GO:0032780	negative regulation of ATPase activity	1	0.03424	3.54393
1	BP	GO:0034089	establishment of meiotic sister chromati,,,	1	0.03424	2.68858
1	BP	GO:0015727	lactate transport	1	0.03424	3.47009
1	BP	GO:0010446	response to alkaline pH	1	0.03424	3.54393
1	BP	GO:1902553	positive regulation of catalase activity	1	0.03424	-0.762582
1	BP	GO:0034421	post-translational protein acetylation	1	0.03424	2.68858
1	BP	GO:0006780	uroporphyrinogen III biosynthetic proces,,,	1	0.03424	-0.845357
1	BP	GO:0006655	phosphatidylglycerol biosynthetic proces,,,	2	0.03591	1.14914
1	BP	GO:2000214	regulation of proline metabolic process	2	0.03591	-2.78354
1	BP	GO:0005987	sucrose catabolic process	2	0.03591	-1.51294
1	BP	GO:0031663	lipopolysaccharide-mediated signaling pa,,,	2	0.03591	0.899158
1	BP	GO:0009057	macromolecule catabolic process	24	0.03715	-9.57888
1	BP	GO:0080170	hydrogen peroxide transmembrane transpor,,,	3	0.0379	0.355611
1	BP	GO:2000762	regulation of phenylpropanoid metabolic ,,,	4	0.03819	-3.87129
1	BP	GO:0010152	pollen maturation	4	0.04004	-1.25183
1	BP	GO:0009556	microsporogenesis	6	0.04095	-1.50007
1	BP	GO:0002221	pattern recognition receptor signaling p,,,	6	0.04194	0.381183
1	BP	GO:0035335	peptidyl-tyrosine dephosphorylation	3	0.04251	-0.753138
1	BP	GO:0006875	cellular metal ion homeostasis	14	0.04282	0.563263
1	BP	GO:0010090	trichome morphogenesis	9	0.04344	1.3583
1	BP	GO:0000165	MAPK cascade	5	0.04345	-0.365471
1	BP	GO:0006829	zinc ion transport	4	0.04365	-2.91381
1	BP	GO:0006491	N-glycan processing	2	0.04389	-1.56099
1	BP	GO:0006145	purine nucleobase catabolic process	2	0.04389	-1.23922
1	BP	GO:2000022	regulation of jasmonic acid mediated sig,,,	5	0.04793	0.95746
3	BP	GO:0009555	pollen development	24	0.0037	-2.13992
3	BP	GO:0009626	plant-type hypersensitive response	8	0.0059	4.10812
3	BP	GO:0071365	cellular response to auxin stimulus	12	0.0066	-5.0791
3	BP	GO:0009819	drought recovery	3	0.0086	-1.00387
3	BP	GO:0090333	regulation of stomatal closure	7	0.0095	5.0315
3	BP	GO:0060919	auxin influx	3	0.0123	-4.23567
3	BP	GO:0009611	response to wounding	19	0.0151	-2.42365
3	BP	GO:0010540	basipetal auxin transport	4	0.0173	-3.29244
3	BP	GO:0071493	cellular response to UV-B	2	0.0186	-2.92076
3	BP	GO:0019677	NAD catabolic process	1	0.0195	-0.775346
3	BP	GO:1990966	ATP generation from poly-ADP-D-ribose	1	0.0195	-0.871338
3	BP	GO:0006742	NADP catabolic process	1	0.0195	-0.775346
3	BP	GO:0034975	protein folding in endoplasmic reticulum	1	0.0195	-1.23206
3	BP	GO:0010845	positive regulation of reciprocal meioti,,,	1	0.0195	1.16626
3	BP	GO:0042543	protein N-linked glycosylation via argin,,,	1	0.0195	0.950156
3	BP	GO:0000379	tRNA-type intron splice site recognition,,,	1	0.0195	-2.24793
3	BP	GO:0009790	embryo development	17	0.0195	-4.23398
3	BP	GO:0046256	2,4,6-trinitrotoluene catabolic process	2	0.022	-4.35348
3	BP	GO:0009630	gravitropism	7	0.023	-3.39616
3	BP	GO:0009269	response to desiccation	3	0.026	1.54803
3	BP	GO:0016444	somatic cell DNA recombination	2	0.0295	-0.102192
3	BP	GO:0001676	long-chain fatty acid metabolic process	2	0.0337	0.0982343
3	BP	GO:0010417	glucuronoxylan biosynthetic process	2	0.038	-2.50563
3	BP	GO:0071994	phytochelatin transmembrane transport	1	0.0386	-0.901136
3	BP	GO:0032049	cardiolipin biosynthetic process	1	0.0386	-2.17573
3	BP	GO:0019424	sulfide oxidation, using siroheme sulfit,,,	1	0.0386	-1.59469
3	BP	GO:0043619	regulation of transcription from RNA pol,,,	1	0.0386	-2.56307
3	BP	GO:0090617	mitochondrial mRNA 5'-end processing	1	0.0386	1.4947
3	BP	GO:0006592	ornithine biosynthetic process	1	0.0386	-0.834408
3	BP	GO:0019240	citrulline biosynthetic process	1	0.0386	-1.74192
3	BP	GO:0044648	histone H3-K4 dimethylation	1	0.0386	-2.67741
3	BP	GO:1990570	GDP-mannose transmembrane transport	1	0.0386	-3.9118
3	BP	GO:0051070	galactomannan biosynthetic process	1	0.0386	-2.97722
3	BP	GO:0036290	protein trans-autophosphorylation	1	0.0386	-3.11834
3	BP	GO:0048205	COPI coating of Golgi vesicle	1	0.0386	-0.971995
3	BP	GO:0071457	cellular response to ozone	1	0.0386	-0.931685
3	BP	GO:0006154	adenosine catabolic process	1	0.0386	-3.77703
3	BP	GO:0010392	galactoglucomannan metabolic process	1	0.0386	-2.97722
3	BP	GO:0006114	glycerol biosynthetic process	1	0.0386	0.815868
3	BP	GO:0008152	metabolic process	207	0.0476	-17.4705
3	BP	GO:0009750	response to fructose	4	0.0479	-1.2491
3	BP	GO:0080147	root hair cell development	6	0.0637	1.23116
4	BP	GO:0016126	sterol biosynthetic process	14	1.7e-05	-8.63601
4	BP	GO:0019287	isopentenyl diphosphate biosynthetic pro,,,	8	7.9e-05	-8.86879
4	BP	GO:0042372	phylloquinone biosynthetic process	6	0.00054	2.4891
4	BP	GO:0006995	cellular response to nitrogen starvation	11	0.00123	3.57485
4	BP	GO:0000160	phosphorelay signal transduction system	18	0.00179	-2.70736
4	BP	GO:0051289	protein homotetramerization	5	0.00208	3.68297
4	BP	GO:0009696	salicylic acid metabolic process	16	0.00391	5.6928
4	BP	GO:0000350	generation of catalytic spliceosome for ,,,	2	0.00503	-4.01113
4	BP	GO:0000389	mRNA 3'-splice site recognition	2	0.00503	-4.01113
4	BP	GO:1905516	positive regulation of fertilization	2	0.00503	-0.101861
4	BP	GO:0010729	positive regulation of hydrogen peroxide,,,	2	0.00503	1.37311
4	BP	GO:0016106	sesquiterpenoid biosynthetic process	9	0.00602	-0.517735
4	BP	GO:0010074	maintenance of meristem identity	8	0.00796	-3.6003
4	BP	GO:0098869	cellular oxidant detoxification	15	0.00836	1.16776
4	BP	GO:0050829	defense response to Gram-negative bacter,,,	8	0.00979	0.440082
4	BP	GO:0045471	response to ethanol	3	0.01004	2.24613
4	BP	GO:0031542	positive regulation of anthocyanin biosy,,,	3	0.01004	6.62866
4	BP	GO:0035436	triose phosphate transmembrane transport	3	0.01004	-3.58484
4	BP	GO:0015760	glucose-6-phosphate transport	3	0.01004	-3.58484
4	BP	GO:0015713	phosphoglycerate transmembrane transport	3	0.01004	-3.58484
4	BP	GO:0015714	phosphoenolpyruvate transport	3	0.01004	-3.58484
4	BP	GO:0016104	triterpenoid biosynthetic process	3	0.01004	-3.49188
4	BP	GO:0043562	cellular response to nitrogen levels	16	0.01095	4.62269
4	BP	GO:0010026	trichome differentiation	18	0.01391	3.71083
4	BP	GO:0070534	protein K63-linked ubiquitination	5	0.01394	4.24625
4	BP	GO:0010305	leaf vascular tissue pattern formation	13	0.01395	0.554944
4	BP	GO:0015936	coenzyme A metabolic process	3	0.01438	-3.14065
4	BP	GO:1902916	positive regulation of protein polyubiqu,,,	2	0.01438	0.785179
4	BP	GO:1900486	positive regulation of isopentenyl dipho,,,	2	0.01438	-4.92662
4	BP	GO:1990052	ER to chloroplast lipid transport	2	0.01438	2.77682
4	BP	GO:0106146	sideretin biosynthesis	3	0.01522	-0.401365
4	BP	GO:1901045	negative regulation of oviposition	3	0.01522	-0.401365
4	BP	GO:0080167	response to karrikin	35	0.01625	1.20362
4	BP	GO:0009624	response to nematode	14	0.01625	-9.00823
4	BP	GO:0051321	meiotic cell cycle	23	0.02071	2.46563
4	BP	GO:0071281	cellular response to iron ion	3	0.02165	-0.401365
4	BP	GO:0051762	sesquiterpene biosynthetic process	3	0.02165	-6.69458
4	BP	GO:2000104	negative regulation of DNA-dependent DNA,,,	4	0.02167	-6.10074
4	BP	GO:0018958	phenol-containing compound metabolic pro,,,	28	0.0219	6.53459
4	BP	GO:0006301	postreplication repair	6	0.02672	2.61591
4	BP	GO:0010325	raffinose family oligosaccharide biosynt,,,	2	0.02741	-0.101861
4	BP	GO:0010479	stele development	2	0.02741	-1.33918
4	BP	GO:0034757	negative regulation of iron ion transpor,,,	2	0.02741	-1.87548
4	BP	GO:0001516	prostaglandin biosynthetic process	2	0.02741	0.104328
4	BP	GO:0010142	farnesyl diphosphate biosynthetic proces,,,	2	0.02741	-5.6464
4	BP	GO:0051639	actin filament network formation	2	0.02741	1.81679
4	BP	GO:0015768	maltose transport	2	0.02741	-0.535004
4	BP	GO:0046208	spermine catabolic process	2	0.02741	0.694799
4	BP	GO:0015671	oxygen transport	2	0.02741	2.79953
4	BP	GO:0033512	L-lysine catabolic process to acetyl-CoA,,,	2	0.02741	3.42912
4	BP	GO:0030245	cellulose catabolic process	4	0.0285	-0.932761
4	BP	GO:0048767	root hair elongation	19	0.03434	4.56585
4	BP	GO:0050832	defense response to fungus	48	0.03461	6.41391
4	BP	GO:0010225	response to UV-C	4	0.03464	-1.01965
4	BP	GO:0009969	xyloglucan biosynthetic process	4	0.03464	-0.362589
4	BP	GO:0042744	hydrogen peroxide catabolic process	10	0.03558	-3.04061
4	BP	GO:0010345	suberin biosynthetic process	7	0.03782	-8.96205
4	BP	GO:0009867	jasmonic acid mediated signaling pathway	15	0.03788	4.48017
4	BP	GO:0010190	cytochrome b6f complex assembly	3	0.03823	5.86988
4	BP	GO:0051016	barbed-end actin filament capping	3	0.03823	-2.36711
4	BP	GO:0071475	cellular hyperosmotic salinity response	3	0.03823	-2.86588
4	BP	GO:0010102	lateral root morphogenesis	16	0.03902	-5.01047
4	BP	GO:0042273	ribosomal large subunit biogenesis	7	0.03936	-6.99221
4	BP	GO:0010337	regulation of salicylic acid metabolic p,,,	7	0.0413	3.89697
4	BP	GO:0046885	regulation of hormone biosynthetic proce,,,	10	0.04343	0.901359
4	BP	GO:0045338	farnesyl diphosphate metabolic process	4	0.04344	-5.78658
4	BP	GO:2000029	regulation of proanthocyanidin biosynthe,,,	2	0.04355	6.19895
4	BP	GO:0009745	sucrose mediated signaling	2	0.04355	2.94703
4	BP	GO:0010025	wax biosynthetic process	9	0.04687	-6.34603
4	BP	GO:0009863	salicylic acid mediated signaling pathwa,,,	12	0.04894	3.41225
4	BP	GO:0042127	regulation of cell proliferation	15	0.04916	-3.4591
5	BP	GO:1901259	chloroplast rRNA processing	7	3.8e-06	-3.29268
5	BP	GO:0006816	calcium ion transport	6	3.3e-05	-1.8737
5	BP	GO:0010207	photosystem II assembly	5	0.00014	-3.22489
5	BP	GO:0015995	chlorophyll biosynthetic process	8	0.00025	-1.86987
5	BP	GO:0032594	protein transport within lipid bilayer	2	0.00031	-1.37291
5	BP	GO:0032544	plastid translation	4	0.00088	-2.45742
5	BP	GO:0009409	response to cold	27	0.00104	-1.0187
5	BP	GO:0010286	heat acclimation	8	0.0029	-2.40668
5	BP	GO:1905011	transmembrane phosphate ion transport fr,,,	2	0.00296	-3.38837
5	BP	GO:0051083	de novo' cotranslational protein foldin,,,	2	0.00296	-1.97053
5	BP	GO:0042793	plastid transcription	3	0.00303	-1.91063
5	BP	GO:0009773	photosynthetic electron transport in pho,,,	3	0.00303	-3.35375
5	BP	GO:0009658	chloroplast organization	15	0.00304	-3.70297
5	BP	GO:0032502	developmental process	88	0.00306	-1.3467
5	BP	GO:0009740	gibberellic acid mediated signaling path,,,	6	0.00318	0.563969
5	BP	GO:0009662	etioplast organization	2	0.0044	-1.5427
5	BP	GO:0045176	apical protein localization	2	0.0044	-2.40403
5	BP	GO:0045038	protein import into chloroplast thylakoi,,,	2	0.0044	-1.37291
5	BP	GO:0070919	production of siRNA involved in chromati,,,	3	0.00563	1.47659
5	BP	GO:0043903	regulation of symbiosis, encompassing mu,,,	3	0.00644	4.45999
5	BP	GO:0080167	response to karrikin	13	0.00704	0.635893
5	BP	GO:0009959	negative gravitropism	3	0.00731	2.60343
5	BP	GO:0090547	response to low humidity	2	0.00802	-4.42077
5	BP	GO:0042549	photosystem II stabilization	2	0.00802	-2.84849
5	BP	GO:0061086	negative regulation of histone H3-K27 me,,,	2	0.00802	-4.42077
5	BP	GO:0048528	post-embryonic root development	5	0.0096	2.41661
5	BP	GO:0010155	regulation of proton transport	2	0.01019	9.81866
5	BP	GO:0006952	defense response	31	0.01214	0.226762
5	BP	GO:0010377	guard cell fate commitment	2	0.01259	-4.42077
5	BP	GO:0043335	protein unfolding	2	0.01259	-1.97053
5	BP	GO:0009249	protein lipoylation	2	0.01259	0.102791
5	BP	GO:0017126	nucleologenesis	2	0.01521	-12.8202
5	BP	GO:0010206	photosystem II repair	3	0.01673	-2.31652
5	BP	GO:0046486	glycerolipid metabolic process	5	0.01754	2.62012
5	BP	GO:0000453	enzyme-directed rRNA 2'-O-methylation	1	0.01756	-1.90517
5	BP	GO:0015825	L-serine transport	1	0.01756	-1.03303
5	BP	GO:0048255	mRNA stabilization	1	0.01756	-0.905832
5	BP	GO:0044070	regulation of anion transport	2	0.01756	-0.164425
5	BP	GO:0031425	chloroplast RNA processing	5	0.01791	-3.69734
5	BP	GO:0033169	histone H3-K9 demethylation	2	0.01804	0.45392
5	BP	GO:0009610	response to symbiotic fungus	3	0.0198	4.45999
5	BP	GO:0045454	cell redox homeostasis	3	0.02315	-2.7053
5	BP	GO:0010239	chloroplast mRNA processing	2	0.02431	-1.44731
5	BP	GO:0009615	response to virus	6	0.02542	2.70617
5	BP	GO:0051260	protein homooligomerization	3	0.02679	-0.664787
5	BP	GO:0009089	lysine biosynthetic process via diaminop,,,	2	0.02773	-1.92795
5	BP	GO:0010268	brassinosteroid homeostasis	2	0.03133	2.76355
5	BP	GO:0070158	mitochondrial seryl-tRNA aminoacylation	1	0.0348	-1.72811
5	BP	GO:0080169	cellular response to boron-containing su,,,	1	0.0348	2.79863
5	BP	GO:0043157	response to cation stress	1	0.0348	-0.826627
5	BP	GO:0010234	anther wall tapetum cell fate specificat,,,	1	0.0348	-1.19811
5	BP	GO:0035524	proline transmembrane transport	1	0.0348	-1.03303
5	BP	GO:0030155	regulation of cell adhesion	1	0.0348	-3.05452
5	BP	GO:0033355	ascorbate glutathione cycle	1	0.0348	-0.858898
5	BP	GO:0055062	phosphate ion homeostasis	3	0.03494	-2.37805
5	BP	GO:0010047	fruit dehiscence	3	0.03494	0.5476
5	BP	GO:2000039	regulation of trichome morphogenesis	2	0.03905	0.45392
5	BP	GO:0045597	positive regulation of cell differentiat,,,	3	0.04289	-2.06118
5	BP	GO:0032776	DNA methylation on cytosine	2	0.0474	0.45392

## Sheet: Table S7
Table S7. Full list of enriched GO terms enriched in cRDA analysis with complete IDs (adjusted p < 0.05).
(z-score > 0 and z-score < 0 indicate over- and underexpression in the montane ecotype, respectively).
Ontology	GO ID	GO Term	Gene number	adjusted p-val	z-score
BP	GO:0009751	response to salicylic acid	31	1e-06	-5.78546
BP	GO:0042742	defense response to bacterium	60	1.1e-06	-3.93038
BP	GO:0010193	response to ozone	15	1.2e-06	-2.36985
BP	GO:0050832	defense response to fungus	34	9.5e-05	-4.29654
BP	GO:0000302	response to reactive oxygen species	37	0.00012	-6.05236
BP	GO:0031408	oxylipin biosynthetic process	7	0.00013	-2.93799
BP	GO:0009695	jasmonic acid biosynthetic process	9	0.00026	-4.11923
BP	GO:0009620	response to fungus	51	0.0003	-5.73248
BP	GO:0016126	sterol biosynthetic process	9	0.00054	-3.73295
BP	GO:0006468	protein phosphorylation	51	0.00133	-4.13121
BP	GO:0009627	systemic acquired resistance	14	0.00164	-3.85289
BP	GO:0019287	isopentenyl diphosphate biosynthetic pro...	4	0.00173	-4.71045
BP	GO:0002215	defense response to nematode	5	0.00183	-3.59285
BP	GO:0033617	mitochondrial respiratory chain complex ...	4	0.00224	-0.442178
BP	GO:0016255	attachment of GPI anchor to protein	3	0.00343	-1.16939
BP	GO:0080187	floral organ senescence	4	0.00355	2.05834
BP	GO:0042425	choline biosynthetic process	2	0.00388	-3.54106
BP	GO:0016045	detection of bacterium	4	0.00437	-2.18247
BP	GO:0090059	protoxylem development	3	0.00477	-3.93511
BP	GO:0042221	response to chemical	230	0.00493	-9.77326
BP	GO:0048443	stamen development	14	0.00604	-2.76376
BP	GO:1901348	positive regulation of secondary cell wa...	3	0.00638	-3.93511
BP	GO:0071555	cell wall organization	31	0.0064	-3.55127
BP	GO:1990169	stress response to copper ion	3	0.00756	3.94319
BP	GO:0090431	alkyl caffeate ester biosynthetic proces...	2	0.00758	-3.07301
BP	GO:0010142	farnesyl diphosphate biosynthetic proces...	2	0.00758	-3.29363
BP	GO:0033494	ferulate metabolic process	2	0.00758	-3.07301
BP	GO:0010074	maintenance of meristem identity	6	0.00832	-1.88086
BP	GO:1990110	callus formation	6	0.00844	-3.61033
BP	GO:0048235	pollen sperm cell differentiation	7	0.00848	0.747223
BP	GO:0006722	triterpenoid metabolic process	5	0.01039	-4.9346
BP	GO:0034508	centromere complex assembly	3	0.01048	1.14821
BP	GO:0045338	farnesyl diphosphate metabolic process	5	0.01221	-5.14713
BP	GO:0006863	purine nucleobase transport	3	0.0123	1.29322
BP	GO:0071365	cellular response to auxin stimulus	15	0.01301	-5.01283
BP	GO:0009626	plant-type hypersensitive response	11	0.01352	-2.01483
BP	GO:0009737	response to abscisic acid	62	0.01573	-0.59483
BP	GO:0010037	response to carbon dioxide	5	0.01575	0.615068
BP	GO:0010150	leaf senescence	22	0.01592	-2.06192
BP	GO:0055062	phosphate ion homeostasis	5	0.01604	0.930002
BP	GO:0042744	hydrogen peroxide catabolic process	7	0.01804	-1.0833
BP	GO:0051665	membrane raft localization	2	0.01805	3.23347
BP	GO:1990619	histone H3-K9 deacetylation	2	0.01805	-0.165875
BP	GO:0034394	protein localization to cell surface	2	0.01805	0.00577948
BP	GO:0051174	regulation of phosphorus metabolic proce...	6	0.01818	-2.22716
BP	GO:0009835	fruit ripening	3	0.01893	-1.17375
BP	GO:0009735	response to cytokinin	10	0.02148	-2.94014
BP	GO:0042148	strand invasion	2	0.02466	-3.38291
BP	GO:0016104	triterpenoid biosynthetic process	2	0.02466	-3.24372
BP	GO:0006651	diacylglycerol biosynthetic process	2	0.02466	-3.54106
BP	GO:0009742	brassinosteroid mediated signaling pathw...	10	0.02471	-5.78873
BP	GO:0098869	cellular oxidant detoxification	9	0.02508	-3.7613
BP	GO:0010359	regulation of anion channel activity	6	0.02518	-0.0487531
BP	GO:0009555	pollen development	35	0.02541	-2.88542
BP	GO:0031667	response to nutrient levels	17	0.0263	-0.492206
BP	GO:0098542	defense response to other organism	99	0.02723	-6.81946
BP	GO:0012501	programmed cell death	21	0.02844	-5.26967
BP	GO:0006656	phosphatidylcholine biosynthetic process	3	0.03022	-1.70913
BP	GO:0010304	PSII associated light-harvesting complex...	3	0.03022	-1.11872
BP	GO:0048759	xylem vessel member cell differentiation	3	0.03022	-3.93511
BP	GO:0006083	acetate metabolic process	2	0.0321	0.200179
BP	GO:1902459	positive regulation of stem cell populat...	2	0.0321	-0.165875
BP	GO:0019605	butyrate metabolic process	2	0.0321	0.200179
BP	GO:0046244	salicylic acid catabolic process	2	0.0321	-3.03952
BP	GO:0080151	positive regulation of salicylic acid me...	2	0.0321	-3.37643
BP	GO:0009789	positive regulation of abscisic acid-act...	9	0.03434	2.31957
BP	GO:0010623	programmed cell death involved in cell d...	4	0.03451	2.18801
BP	GO:0006779	porphyrin-containing compound biosynthet...	7	0.03452	-5.72762
BP	GO:0009863	salicylic acid mediated signaling pathwa...	6	0.03474	-3.80743
BP	GO:0042543	protein N-linked glycosylation via argin...	1	0.03645	2.00368
BP	GO:0033499	galactose catabolic process via UDP-gala...	1	0.03645	-2.33299
BP	GO:0080092	regulation of pollen tube growth	6	0.03721	3.76725
BP	GO:0052325	cell wall pectin biosynthetic process	4	0.03744	0.0164294
BP	GO:0009856	pollination	26	0.03975	-1.69253
BP	GO:0006097	glyoxylate cycle	2	0.04028	0.200179
BP	GO:0005987	sucrose catabolic process	2	0.04028	-3.12779
BP	GO:0009611	response to wounding	32	0.04472	-7.50861
BP	GO:0010183	pollen tube guidance	5	0.04624	-3.17634
BP	GO:0002229	defense response to oomycetes	7	0.04824	-4.629
BP	GO:0009686	gibberellin biosynthetic process	4	0.04851	-2.46939
BP	GO:0006873	cellular ion homeostasis	11	0.04881	-0.589909
BP	GO:1905177	tracheary element differentiation	6	0.04913	-3.74898
BP	GO:0006360	transcription by RNA polymerase I	2	0.04916	0.107092
BP	GO:0009813	flavonoid biosynthetic process	8	0.04961	0.15958

## Sheet: Table S8
Table S8. Functional annotation of genes containing outlier SNPs that were found to be diverged in both ecotype pairs 1 and 3.
Gene ID	Tair Homolog Gene ID	Protein	GO IDs	GO Names
HELPU_000905	At5g57940	cyclic nucleotide-gated channel 6	GO:0005886,GO:0016021,GO:0035618,GO:0090406,GO:0005223,GO:0005249,GO:0005262,GO:0005516,GO:0030552,GO:0030553,GO:0009860,GO:0046686,GO:0070588,GO:0071805	plasma membrane,integral component of membrane,root hair,pollen tube,intracellular cGMP-activated cation channel activity,voltage-gated potassium channel activity,calcium channel activity,calmodulin binding,cAMP binding,cGMP binding,pollen tube growth,response to cadmium ion,calcium ion transmembrane transport,potassium ion transmembrane transport
HELPU_022172	At1g18540	Putative 60S ribosomal protein L6	GO:0005730,GO:0005783,GO:0005886,GO:0009506,GO:0022625,GO:0003729,GO:0003735,GO:0000027,GO:0002181	nucleolus,endoplasmic reticulum,plasma membrane,plasmodesma,cytosolic large ribosomal subunit,mRNA binding,structural constituent of ribosome,ribosomal large subunit assembly,cytoplasmic translation
HELPU_006410	At5g61560	U-box domain-containing protein kinase family protein	GO:0005886,GO:0009507,GO:0004674,GO:0005515,GO:0044237	plasma membrane,chloroplast,protein serine/threonine kinase activity,protein binding,cellular metabolic process
HELPU_006411	At4g25610	C2H2-like zinc finger protein	no GO terms	no GO terms
HELPU_006413	At1g53570	mitogen-activated protein kinase kinase kinase 3	GO:2000071,GO:1900150,GO:0010098,GO:0046777,GO:1900424,GO:0002221,GO:0005886,GO:0000165,GO:0005524,GO:0005515,GO:0010229,GO:0005938,GO:0045088,GO:0005829,GO:0004709,GO:0106311,GO:0010103,GO:0106310	regulation of defense response by callose deposition,regulation of defense response to fungus,suspensor development,protein autophosphorylation,regulation of defense response to bacterium,pattern recognition receptor signaling pathway,plasma membrane,MAPK cascade,ATP binding,protein binding,inflorescence development,cell cortex,regulation of innate immune response,cytosol,MAP kinase kinase kinase…
HELPU_003040	At5g52882	P-loop containing nucleoside triphosphate hydrolases superfamily protein	GO:0005524,GO:0016787,GO:0048235	ATP binding,hydrolase activity,pollen sperm cell differentiation
HELPU_012632	At2g19240	Ypt/Rab-GAP domain of gyp1p superfamily protein	no GO terms	no GO terms
HELPU_012633	At3g25520	ribosomal protein L5	GO:0005654,GO:0005730,GO:0005773,GO:0005886,GO:0009507,GO:0022625,GO:0042788,GO:0003729,GO:0003735,GO:0008097,GO:0000027,GO:0006412,GO:0006913,GO:0009704,GO:0009955,GO:0009965,GO:0010015,GO:0051301,GO:0071277,GO:0090333	nucleoplasm,nucleolus,vacuole,plasma membrane,chloroplast,cytosolic large ribosomal subunit,polysomal ribosome,mRNA binding,structural constituent of ribosome,5S rRNA binding,ribosomal large subunit assembly,translation,nucleocytoplasmic transport,de-etiolation,adaxial/abaxial pattern specification,leaf morphogenesis,root morphogenesis,cell division,cellular response to calcium ion,regulation of …
HELPU_005422	At5g53160	regulatory components of ABA receptor 3	GO:0042803,GO:0080163,GO:0038023,GO:0005886,GO:0009789,GO:0005634,GO:0004864,GO:0005524,GO:0009507,GO:0003723,GO:0003724,GO:0043086,GO:0010427,GO:0046872,GO:0005829,GO:0016740,GO:0016787	protein homodimerization activity,regulation of protein serine/threonine phosphatase activity,signaling receptor activity,plasma membrane,positive regulation of abscisic acid-activated signaling pathway,nucleus,protein phosphatase inhibitor activity,ATP binding,chloroplast,RNA binding,RNA helicase activity,negative regulation of catalytic activity,abscisic acid binding,metal ion binding,cytosol,t…
HELPU_008709	At4g39170	Sec14p-like phosphatidylinositol transfer family protein	GO:0005886,GO:0009506	plasma membrane,plasmodesma
HELPU_016528	At3g18100	myb domain protein 4r1	GO:0000976,GO:0003700,GO:0005515,GO:0006974,GO:0008285,GO:0009723,GO:0009733,GO:0009751,GO:0009753,GO:0045892	transcription cis-regulatory region binding,DNA-binding transcription factor activity,protein binding,cellular response to DNA damage stimulus,negative regulation of cell population proliferation,response to ethylene,response to auxin,response to salicylic acid,response to jasmonic acid,negative regulation of transcription, DNA-templated
HELPU_007977	At1g22250	E3 ubiquitin-protein ligase	no GO terms	no GO terms
HELPU_007983	At1g10210	mitogen-activated protein kinase 1	GO:0005634,GO:0005829,GO:0005874,GO:0009504,GO:0016021,GO:0004707,GO:0005515,GO:0005524,GO:0106310,GO:0106311,GO:0000165,GO:0000911,GO:0006468,GO:0006972,GO:0007112,GO:0009409,GO:0009555,GO:0009620,GO:0009734,GO:0009737,GO:0009862,GO:0009868,GO:0042539,GO:0042542,GO:0043622,GO:0045087,GO:0071244,GO:0090333	nucleus,cytosol,microtubule,cell plate,integral component of membrane,MAP kinase activity,protein binding,ATP binding,protein serine kinase activity,protein threonine kinase activity,MAPK cascade,cytokinesis by cell plate formation,protein phosphorylation,hyperosmotic response,male meiosis cytokinesis,response to cold,pollen development,response to fungus,auxin-activated signaling pathway,respons…
HELPU_014489	At1g34220	Regulator of Vps4 activity in the MVB pathway protein	GO:0005739,GO:0015031	mitochondrion,protein transport
HELPU_010671	At2g37730	glycosyltransferase (DUF604)	GO:0005794,GO:0008375	Golgi apparatus,acetylglucosaminyltransferase activity
HELPU_010672	At2g37730	glycosyltransferase (DUF604)	GO:0005794,GO:0008376	Golgi apparatus,acetylglucosaminyltransferase activity
HELPU_007496	At4g27580	SPFH/Band 7/PHB domain-containing membrane-associated protein family	GO:0005739,GO:0005794,GO:0005886,GO:0009506,GO:0009705,GO:0043424,GO:0002239	mitochondrion,Golgi apparatus,plasma membrane,plasmodesma,plant-type vacuole membrane,protein histidine kinase binding,response to oomycetes
HELPU_007501	At1g06250	alpha/beta-Hydrolases superfamily protein;	GO:0005737	cytoplasm
